# Supplementary material for: PacBio sequencing of human fecal samples uncovers the DNA methylation landscape of 22 673 gut phages
Source: Nucleic Acids Res. 2023 Oct 30;51(22):12140–9. doi: 10.1093/nar/gkad977 (PMC10711547; doi:10.1093/nar/gkad977)
Supplement: gkad977_supplemental_files [file gkad977_supplemental_files.zip]

Archive with 2 entries (2 files):
- S Table 1.docx
- Supplementary Figures.pdf
